# Supplementary material for: Impact of a Natural Fusarial Multi-Mycotoxin Challenge on Broiler Chickens and Mitigation Properties Provided by a Yeast Cell Wall Extract and a Postbiotic Yeast Cell Wall-Based Blend
Source: Toxins (Basel). 2022 Apr 28;14(5):315. doi: 10.3390/toxins14050315 (PMC9145611; doi:10.3390/toxins14050315)
Supplement: Supplementary file 1 [file toxins-14-00315-s001.zip]

Archive with 1 entries (1 files):
- toxins-1659474-supplementary.pdf
